# Supplementary material for: Male meiotic spindle features that efficiently segregate paired and lagging chromosomes
Source: eLife. 2020 Mar 10;9:e50988. doi: 10.7554/eLife.50988 (PMC7101234; doi:10.7554/eLife.50988)
Supplement: Source code 2. — This script needs two 3D coordinates and 3D image data as an input and creates a spatially reoriented and resampled 3D data set in between the two input coordinates according to the settings in the script. The center line (spindle axis) in between the two input coordinates is positioned in the z-dimension of the output data set. If a time series is used this algorithm creates a resampled 3D data set over time. [file elife-50988-code2.py]

import arivis
import browser
import imagecore

import csv
import math
import copy

# parameters
PATH = 'D:/ExamplePath/Sample01/Spindle01/'
CSV_FILENAME1 = PATH + 'chromosomes/P/p_pole1.csv'
CSV_FILENAME2 = PATH + 'chromosomes/P/p_pole2.csv'
CSV_DELIMITER = ';'

CHANNEL      = 0			#channel to receive values from
LINE_RADIUS  = 30			#radius of the line
USE_GAUSSIAN = True			#otherwise, mean is used
START_FRAME	 = 0			#the index of the first frame to consider
LINE_OUTPUT  = True			#true to export lines, false otherwise 
LINE_PIXEL_SIZE  = 0.1		#size of one pixel in line space in microns
LINE_EXTRAPOLATE = 2.0		#how much the line should be extent at the start and end point in microns
  
LINE_OUTPUT_FILENAME = PATH + 'chromosomes/P/P_volume_w0.sis' 
OUTPUT_FILENAME = PATH + 'chromosomes/P/P_volume_w0.csv'

class Gaussian:
  """
  helper class representing a 1D normalized gaussian distribution
  """
  
  def __init__(self, w):
	sigma = 0.3 * ((w-1)*0.5 -1.0) + 0.8
	self.values = []
	self.radius = (w-1) / 2
	
	#compute gauss
	omega = 4.0 * sigma*sigma;
	for i in range(0, w):
	  x = float(i) - (w-1) * 0.5
	  g = math.exp(-x*x / omega)
	  self.values.append(g)

  def eval(self, x, y):
	value = self.values[abs(x)-self.radius] * self.values[abs(y)-self.radius]
	return value

class AreaBuffer :
  """
  helper class to define an arivis.Buffer object and additional 
  bounds information
  """
  
  def __init__(self, buffer, bounds) :
	self.buffer = buffer
	self.bounds = bounds

class VolumeBuffer :
  """
  contains a number of arivis.Buffer objects representing the data space
  defined by a PointPair object. Objects are initiated by the PointPair class
  """
  
  def __init__(self) :
	self.buffers = []
	
  # add a buffer to buffers list
  def addBuffer(self, buffer, bounds) :
	self.buffers.append(AreaBuffer(buffer, bounds))
	
  # retrieves the value of the 3d index passed
  def getValue(self, x, y, z) :
	
	if len(self.buffers) <= z :
	  raise IndexError('Z index out of range')
	
	buf = self.buffers[z]
	
	if ((buf.bounds.width <= x) or (buf.bounds.height <= y)) :
	  raise IndexError()
	
	return buf.buffer[y * buf.bounds.width + x]

  # fetches a texel 
  def fetch(self, x, y, z) :
	
	iz = int(max(0.0, min(z, len(self.buffers)-1)))
	buf = self.buffers[iz]
	
	ix = int(max(0, min(x, buf.bounds.width-1)))
	iy = int(max(0, min(y, buf.bounds.height-1)))
	return buf.buffer[iy * buf.bounds.width + ix]

  # sample a value for the volume buffer using linear interpolation
  def sample(self, x, y, z):
  
	# lineary mix a and b
	def mix(a, b, t):
	  return a*(1.0-t) + b*t
  
	u = x - math.floor(x)
	v = y - math.floor(y)
	w = z - math.floor(z)
	
	ix = int(x)
	iy = int(y)
	iz = int(z)

	c00 = mix(self.fetch(ix  , iy  , iz  ), self.fetch(ix+1, iy  , iz  ), u)
	c01 = mix(self.fetch(ix  , iy+1, iz  ), self.fetch(ix+1, iy+1, iz  ), u)
	c10 = mix(self.fetch(ix  , iy  , iz+1), self.fetch(ix+1, iy  , iz+1), u)
	c11 = mix(self.fetch(ix  , iy+1, iz+1), self.fetch(ix+1, iy+1, iz+1), u)
	
	c0 = mix(c00, c01, v)
	c1 = mix(c10, c11, v)
	
	return int(mix(c0, c1, w))

	
class Vector3D :
  """
  helper class for 3D vectors/points
  """
  
  def __init__(self, x, y, z) :
	self.x = x
	self.y = y
	self.z = z
	
  # returns self - p
  def sub(self, p):
	return Vector3D(self.x - p.x, self.y - p.y, self.z - p.z)
	  
  # returns self + p
  def add(self, p):
	return Vector3D(self.x + p.x, self.y + p.y, self.z + p.z)

  # returns self * s
  def mul(self, s):
	return Vector3D(self.x *s, self.y * s, self.z * s)

  # returns magnitude squared
  def mag2(self):
	return self.x*self.x + self.y*self.y + self.z*self.z

  # returns magnitude
  def mag(self):
	normL1 = self.mag2()
	if normL1 > 0.0: 
	  return math.sqrt(normL1) 
	else: 
	  return 0.0

  # returns normalized vector
  def normalized(self):
	normL1 = self.mag2()
	if normL1 > 0.0:
	  invMag = 1.0 / math.sqrt(normL1)
	  return Vector3D(self.x*invMag, self.y*invMag, self.z*invMag)
	else:
	  return Vector3D(self.x, self.y, self.z)

  # returns distance to p
  def distanceTo(self, p):
	return p.sub(self).mag()

	
class BBox :
  """
  Bounding box in 3d
  """
  
  def __init__(self, p1, p2) :
	self.pmin = Vector3D(min(p1.x, p2.x), min(p1.y, p2.y), min(p1.z, p2.z))
	self.pmax = Vector3D(max(p1.x, p2.x), max(p1.y, p2.y), max(p1.z, p2.z))
	
  def left(self):
	return int(self.pmin.x)

  def right(self):
	return int(self.pmax.x)
	
  def top(self):
	return int(self.pmin.y)

  def bottom(self):
	return int(self.pmax.y)

  def front(self):
	return int(self.pmin.z)
	
  def back(self):
	return int(self.pmax.z)

  def width(self):
	return int(self.pmax.x - self.pmin.x) + 1

  def height(self):
	return int(self.pmax.y - self.pmin.y) + 1

  def depth(self):
	return int(self.pmax.z - self.pmin.z) + 1

  #builds union of bbox and the provided point
  def union(self, p):
	self.pmin = Vector3D(min(p.x, self.pmin.x), min(p.y, self.pmin.y), min(p.z, self.pmin.z))
	self.pmax = Vector3D(max(p.x, self.pmax.x), max(p.y, self.pmax.y), max(p.z, self.pmax.z))
	


class LineModel :
  """
  describes a line by 2 points and a radius.  
  """
  
  def __init__(self, frame, channel, x1, y1, z1, x2, y2, z2, spacing, radius) :
	self.frame = int(frame)
	self.channel   = int(channel)
	self.spacing   = spacing
	self.radius    = int(radius)
	
	p1 = Vector3D(spacing.x * x1, spacing.y * y1, spacing.z * z1)  
	p2 = Vector3D(spacing.x * x2, spacing.y * y2, spacing.z * z2)
	
	#compute extent
	d = p2.sub(p1)
	extent = d.normalized().mul(LINE_EXTRAPOLATE)
	
	#extrapolate line
	self.wp1 = p1.sub(extent)  
	self.wp2 = p2.add(extent)  
	
	#compute transform
	d              = self.wp2.sub(self.wp1)
	self.length	   = d.mag()
	self.planes	   = int(math.ceil(self.length / LINE_PIXEL_SIZE))
	self.azimutal  = math.atan2(d.y, d.x)
	self.polar 	   = -math.acos(d.z / self.length)
	
 
  # transform point from line (local) space to line (world) space
  def getScopePoint(self, x, y, z):
	#rotate frame -> z = x
	p = Vector3D(x, y, z)
	
	#transform to world space
	p = p.mul(LINE_PIXEL_SIZE)
	
	#rotate zx plane around y
	sin_t = math.sin(self.polar)
	cos_t = math.cos(self.polar)
	p = Vector3D(p.x*cos_t - p.z*sin_t, p.y, p.z*cos_t + p.x*sin_t)
	
	#rotate in xy plane around z
	sin_t = math.sin(self.azimutal)
	cos_t = math.cos(self.azimutal)
	p = Vector3D(p.x*cos_t - p.y*sin_t, p.y*cos_t + p.x*sin_t, p.z)
	
	#move origin
	p = p.add(self.wp1)
	
	#transform to pixel
	return Vector3D(p.x / self.spacing.x, p.y / self.spacing.y, p.z / self.spacing.z) 


  #get the bounds in line model space (line aligned along z-direction)
  def getModelBounds(self):
	return BBox(Vector3D(-self.radius, -self.radius, 0), Vector3D(self.radius, self.radius, self.planes))


  #get the bounds of the line in scope space
  def getBounds(self):
	localBounds = self.getModelBounds()
	p = self.getScopePoint(localBounds.pmin.x, localBounds.pmin.y, localBounds.pmin.z)
	bounds = BBox(p, p)
	bounds.union(self.getScopePoint(localBounds.pmax.x, localBounds.pmin.y, localBounds.pmin.z))
	bounds.union(self.getScopePoint(localBounds.pmin.x, localBounds.pmax.y, localBounds.pmin.z))
	bounds.union(self.getScopePoint(localBounds.pmax.x, localBounds.pmax.y, localBounds.pmin.z))
	bounds.union(self.getScopePoint(localBounds.pmin.x, localBounds.pmin.y, localBounds.pmax.z))
	bounds.union(self.getScopePoint(localBounds.pmax.x, localBounds.pmin.y, localBounds.pmax.z))
	bounds.union(self.getScopePoint(localBounds.pmin.x, localBounds.pmax.y, localBounds.pmax.z))
	bounds.union(self.getScopePoint(localBounds.pmax.x, localBounds.pmax.y, localBounds.pmax.z))
	
	bounds.pmin = bounds.pmin.sub(Vector3D(1, 1, 1))
	bounds.pmax = bounds.pmax.add(Vector3D(2, 2, 2))	#due to rounding
	return bounds
	
  def getVolumeBuffer(self, scope):
	"""
	retrieves a VolumeBuffer object of the volume defined for the scope passed
	"""
	
	ret = VolumeBuffer()
	volBounds = self.getBounds()
	bufBounds = arivis.Rect(volBounds.left(), volBounds.top(), volBounds.width(), volBounds.height())
	planeBounds = scope.get_bounding_rect(self.frame)
	
	npixels = bufBounds.width * bufBounds.height
	
	for plane in range(0, volBounds.depth()):
	  buffer = arivis.Buffer(scope.get_pixel_type(), npixels)
	  scope.get_channeldata(planeBounds, bufBounds, buffer, self.channel, volBounds.front()+plane, self.frame)
	  ret.addBuffer(buffer, bufBounds)
	 
	return ret
	

  #draw line model to scope (debug purposes)
  def draw(self, scope):
	
	G = Gaussian(self.radius*2+1)
	for z in range(0, self.planes):
	  for y in range(-self.radius, self.radius+1):
		for x in range(-self.radius, self.radius+1):
		  p = self.getScopePoint(x, y, z)
		  scope.set_pixel(arivis.Point(int(p.x), int(p.y)), G.eval(x, y) * 65535.0, 0, int(p.z), self.frame)

  
   #draw line model (local space) to scope
  def drawLocal(self, lineScope, frame):
	
	bufferBounds = self.getBounds()
	buffer = self.getVolumeBuffer(scope)
	
	size = self.radius * 2 + 1
	bufrect = arivis.Rect(0, 0, size, size)
	buf = arivis.Buffer(lineScope.get_pixel_type(), size*size)
	
	for z in range(0, self.planes):
	  for y in range(-self.radius, self.radius+1):
		for x in range(-self.radius, self.radius+1):
		  
		  ix = x + self.radius
		  iy = y + self.radius
		  
		  p  = self.getScopePoint(x, y, z)
		  pp = p.sub(bufferBounds.pmin)
		  buf[ix +iy * size] = buffer.sample(pp.x, pp.y, pp.z)
		
	  lineScope.set_channeldata(bufrect, buf, 0, z, frame)
  
    
  #get the intensity profile for this line
  def getIntensityProfile(self, scope):
	
	
	line = []
	
	#get volume buffer
	bufferBounds = self.getBounds()
	buffer = self.getVolumeBuffer(scope)
	
  	G = Gaussian(self.radius*2+1)
	#iterate through line
	for z in range(0, self.planes):
	
	  #convolve 2d-line slice
	  sum = 0.0
	  weight = 0.0
	  for y in range(-self.radius, self.radius+1):
		for x in range(-self.radius, self.radius+1):
		  p = self.getScopePoint(x, y, z)
		  
		  w = 1.0
		  if USE_GAUSSIAN == True:
			w = G.eval(x, y);
		
		  pp = p.sub(bufferBounds.pmin)
		  #value = scope.get_pixel(arivis.Point(int(p.x), int(p.y)), self.channel, int(p.z), self.frame)
		  value = buffer.sample(pp.x, pp.y, pp.z)
		  #scope.set_pixel(arivis.Point(int(p.x), int(p.y)), value, 1, int(p.z), self.frame)
		  sum  += value * w
		  
		  weight += w

	  #append value
	  line.append(int(sum / weight))
	
	#return value array
	return line
  


class CSVReader :
  """
  reads a CSV file and parses it for point pairs
  """
  
  # parses the file and adds PointPair objects to list
  def parse(self, fileName1, fileName2, spacing) :
	
	self.lineModels = []
	
	reader1 = self.open(fileName1)
	reader2 = self.open(fileName2)

	list1 = list(reader1)
	list2 = list(reader2)

	assert len(list1) == len(list2), "Point lists must have same length"

	for index in range(len(list1)) :

	  frame = START_FRAME + index

	  i1 = list1[index]
	  i2 = list2[index]
	  self.lineModels.append(LineModel(frame, CHANNEL, float(i1[0]), float(i1[1]), float(i1[2]), float(i2[0]), float(i2[1]), float(i2[2]), spacing, LINE_RADIUS))
		
  # opens a CSV file
  def open(self, fileName) :
	file = open(fileName, mode='r')
	reader = csv.reader(file, delimiter = CSV_DELIMITER)
	return reader
	
	
# main

# retrieve viewer and scope
viewer = browser.get_active_viewer()
scope = viewer.get_active_scope()

# create a CSVReader object and parse the file
reader = CSVReader()
reader.parse(CSV_FILENAME1, CSV_FILENAME2, Vector3D(scope.get_pixel_width(), scope.get_pixel_height(), scope.get_pixel_depth()))

# create a file to write values
outputFile = open(OUTPUT_FILENAME, 'w')


#create output scope for lines if necessary
lineScope = None 
if LINE_OUTPUT == True:
  
  width = LINE_RADIUS * 2 + 1
  nplanes = 1;
  #get max line size
  for line in reader.lineModels:
	nplanes = max(nplanes, line.planes)

  #create the scope
  lineViewer = browser.create_imagestack(LINE_OUTPUT_FILENAME, None, scope.get_pixel_type(), width, width, len(reader.lineModels), nplanes, 1)
  lineScope = lineViewer.get_active_scope()

  

# iterate the PointPair objects from list 
frame = 0
for line in reader.lineModels :
 
  # create a PointPairLine object and retrieve the line values
  values = line.getIntensityProfile(scope)
  #line.draw(scope)
  if lineScope != None:
	line.drawLocal(lineScope, frame)
	frame = frame + 1
	
  #line.draw(scope)
  
  # write the line values to file
  for value in values :
	outputFile.write("%s;" % value)
  
  outputFile.write("\n");
 

outputFile.close()
